# Supplementary material for: Post-Thrombectomy Subarachnoid Hemorrhage: Incidence, Predictors, Clinical Relevance, and Effect Modulators
Source: Diagnostics (Basel). 2024 Aug 25;14(17):1856. doi: 10.3390/diagnostics14171856 (PMC11394096; doi:10.3390/diagnostics14171856)
Supplement: Supplementary file 1 [file diagnostics-14-01856-s001.zip]

Archive with 1 entries (1 files):
- diagnostics-3152047-supplementary.pdf
